# Supplementary material for: Nitrogen Utilization and Ruminal Microbiota of Hu Lambs in Response to Varying Dietary Metabolizable Protein Levels
Source: Animals (Basel). 2025 Jul 21;15(14):2147. doi: 10.3390/ani15142147 (PMC12291718; doi:10.3390/ani15142147)
Supplement: Supplementary file 1 [file animals-15-02147-s001.zip]

Archive with 1 entries (1 files):
- animals-3774876-supplementary.pdf
